# Supplementary material for: Sperm DNA Fragmentation and Sperm-Borne miRNAs: Molecular Biomarkers of Embryo Development?
Source: Int J Mol Sci. 2023 Jan 5;24(2):1007. doi: 10.3390/ijms24021007 (PMC9864861; doi:10.3390/ijms24021007)
Supplement: Supplementary file 1 [file ijms-24-01007-s001.zip]

Archive with 1 entries (1 files):
- ijms-2100415-supplementary.pdf
